# Supplementary material for: Factors Associated with Thoughts of Self-Harm or Suicide among Aboriginal and Torres Strait Islander People Presenting to Urban Primary Care: An Analysis of De-Identified Clinical Data
Source: Int J Environ Res Public Health. 2021 Dec 23;19(1):153. doi: 10.3390/ijerph19010153 (PMC8750353; doi:10.3390/ijerph19010153)
Supplement: Supplementary file 1 [file ijerph-19-00153-s001.zip]

Archive with 1 entries (1 files):
- ijerph-1504229-supplementary.pdf
